# Supplementary material for: Plasma levels of miR‐29b and miR‐200b in type 2 diabetic retinopathy
Source: J Cell Mol Med. 2018 Nov 23;23(2):1280–7. doi: 10.1111/jcmm.14030 (PMC6349208; doi:10.1111/jcmm.14030)
Supplement: Supplementary file 1 [file JCMM-23-1280-s001.xlsx]

## Sheet: Pool
Mean cel-miR-39 Cq	Mean miR-29b Cq	ΔCq		Mean cel-miR-39 Cq	Mean miR-200b Cq	ΔCq
21.4943	31.8336	10.3393		22.3325	35.6296	13.2971
21.5485	31.5269	9.97838		21.4036	36.2382	14.8346
20.93	31.4159	10.4858		21.2278	38.5113	17.2835
21.2298	31.1494	9.91958		21.6367	35.9605	14.3237
21.427	31.5571	10.1301		21.3911	36.038	14.6469
21.1148	30.7708	9.65601		21.1694	37.4129	16.2435
21.5883	31.8755	10.2872		21.919	37.401	15.4821
21.2344	31.2102	9.97575		21.478	36.4818	15.0039
21.9013	31.1843	9.28301		21.3044	36.8716	15.5672
21.3368	31.4329	10.0961		22.0458	37.2401	15.1943
21.7604	31.9269	10.1665		21.5826	36.9721	15.3896
21.4837	31.1777	9.69404		21.1077	36.5709	15.4632
21.4177	31.7713	10.3536		21.3542	36.6682	15.314
21.2711	31.476	10.2049		21.0386	36.4406	15.402
21.4812	30.8656	9.38441		21.1645	35.8816	14.7171
21.4347	31.7591	10.3245		21.1155	37.4845	16.369
21.7343	31.2164	9.48213		21.1036	37.2415	16.1379
21.0301	31.382	10.3519		23.0527	38.5914	15.5387
21.5142	31.1171	9.60293		20.9087	38.0629	17.1543
21.3296	31.4673	10.1377		22.0862	36.9241	14.8378
21.7531	31.693	9.93985		21.4598	36.5327	15.0729
21.0371	31.2948	10.2578		21.3835	36.7523	15.3689
21.37	31.2133	9.84335		21.775	37.2713	15.4962
22.3325	32.6923	10.3598		21.2302	37.1462	15.9161
21.8267	32.1774	10.3507		21.8267	37.4659	15.6392
21.6488	32.2598	10.6109		21.6488	36.3451	14.6962
21.611	31.4939	9.88295		21.611	36.25	14.639
21.8472	31.2889	9.44173		21.8472	36.7738	14.9267
21.6803	31.4781	9.79781		21.6803	35.3308	13.6505
21.5865	31.2568	9.6702		21.5865	36.5172	14.9307
22.4239	32.7994	10.3755		22.4239	37.4691	15.0452
22.0155	32.5347	10.5191		22.0155	37.3835	15.3679
22.0799	32.4486	10.3687		22.0799	36.4988	14.4189
21.7713	32.3995	10.6282		21.7713	36.8251	15.0538
21.6886	31.9141	10.2255		21.6886	38.1176	16.4289
21.6693	32.2968	10.6275		21.6693	36.8226	15.1533
21.8307	32.1546	10.3239		21.8307	36.7084	14.8777
21.815	32.2828	10.4678		21.815	36.1037	14.2887
21.5855	31.6788	10.0933		21.6254	36.8668	15.2413

## Sheet: miR-29b-3p
Sample	Subject group	Mean cel-miR-39 Cq	Mean miR-29b Cq	ΔCq	ΔΔCq	2^-ΔΔCq	Log2 2^-ΔΔCq
1	NPDR	21.6133	29.5815	7.96823	-2.12506	4.36222	2.12506
2	NPDR	21.7956	29.6341	7.83846	-2.25483	4.77279	2.25483
3	Without DR	22.0299	31.4299	9.39998	-0.693312	1.61699	0.693312
4	NPDR	20.6817	29.3897	8.70803	-1.38526	2.61218	1.38526
5	Without DR	19.9466	30.0051	10.0584	-0.0348737	1.02447	0.0348737
6	PDR	21.1672	32.2752	11.108	1.01469	0.494933	-1.01469
7	Without DR	21.9181	33.3253	11.4072	1.31391	0.402229	-1.31391
8	NPDR	22.1421	32.4964	10.3544	0.261072	0.834467	-0.261072
9	Without DR	22.6991	32.4426	9.74351	-0.349776	1.27436	0.349776
10	Without DR	22.9202	30.1272	7.20692	-2.88637	7.39406	2.88637
11	NPDR	19.7074	29.6204	9.91299	-0.180295	1.13312	0.180295
12	NPDR	21.724	32.3579	10.6339	0.540579	0.687495	-0.540579
13	Without DR	19.8654	31.1364	11.2709	1.17764	0.442073	-1.17764
14	Without DR	20.3198	29.5055	9.18571	-0.907578	1.87589	0.907578
15	Without DR	20.5574	29.8746	9.31723	-0.776064	1.71245	0.776064
16	Without DR	20.8116	32.6837	11.872	1.77876	0.291435	-1.77876
17	NPDR	20.1766	29.4393	9.26274	-0.830549	1.77836	0.830549
18	Without DR	21.424	30.501	9.077	-1.01628	2.0227	1.01628
19	Without DR	19.6751	29.6775	10.0024	-0.0908553	1.065	0.0908553
20	Without DR	20.8724	30.3314	9.45899	-0.634298	1.55218	0.634298
21	Without DR	22.6499	31.9154	9.2655	-0.827786	1.77496	0.827786
22	NPDR	18.8996	30.9466	12.047	1.95373	0.258148	-1.95373
23	Without DR	20.8021	30.2428	9.44073	-0.652561	1.57196	0.652561
24	Without DR	20.3715	30.425	10.0535	-0.0397565	1.02794	0.0397565
25	Without DR	23.0386	35.8998	12.8613	2.76797	0.146811	-2.76797
26	Without DR	21.0287	32.2563	11.2276	1.13434	0.455544	-1.13434
27	Without DR	21.3447	33.7621	12.4174	2.32415	0.199692	-2.32415
28	NPDR	19.9957	29.6648	9.66907	-0.42422	1.34185	0.42422
29	NPDR	19.366	31.949	12.583	2.48973	0.17804	-2.48973
30	NPDR	20.707	30.229	9.52197	-0.571317	1.48588	0.571317
31	NPDR	23.3779	31.9939	8.61606	-1.47723	2.78413	1.47723
32	Without DR	22.0589	32.1432	10.0842	-0.00905202	1.00629	0.00905202
33	NPDR	21.138	31.5093	10.3714	0.27809	0.824682	-0.27809
34	Without DR	20.2518	31.5749	11.3231	1.2298	0.426378	-1.2298
35	Without DR	20.9012	32.1661	11.2649	1.17157	0.443937	-1.17157
36	NPDR	20.3136	30.9899	10.6762	0.582916	0.667613	-0.582916
37	NPDR	18.4619	28.4308	9.96883	-0.124464	1.0901	0.124464
38	Without DR	18.1328	28.8504	10.7176	0.624325	0.648723	-0.624325
39	PDR	18.8631	32.9094	14.0463	3.953	0.0645696	-3.953
40	NPDR	20.6613	32.6305	11.9692	1.87594	0.27245	-1.87594
41	Without DR	19.7433	30.7622	11.0189	0.925588	0.526466	-0.925588
42	NPDR	19.8586	33.1375	13.2789	3.18556	0.109913	-3.18556
43	NPDR	21.9316	33.964	12.0324	1.93913	0.260774	-1.93913
44	NPDR	20.8643	33.0203	12.1561	2.06277	0.239356	-2.06277
45	Without DR	20.4977	33.1325	12.6349	2.5416	0.171752	-2.5416
46	Without DR	21.5362	32.936	11.3999	1.30658	0.404278	-1.30658
47	NPDR	20.308	31.9148	11.6069	1.51358	0.35024	-1.51358
48	NPDR	20.6464	32.6071	11.9608	1.86748	0.274053	-1.86748
49	NPDR	19.2142	32.1671	12.9529	2.85959	0.137777	-2.85959
50	Without DR	20.8561	31.8843	11.0282	0.93488	0.523086	-0.93488
51	Without DR	21.4045	32.5057	11.1012	1.00791	0.497267	-1.00791
52	NPDR	20.0667	33.1533	13.0866	2.9933	0.125582	-2.9933
53	NPDR	20.1203	32.0102	11.8899	1.7966	0.287853	-1.7966
54	Without DR	19.5429	30.7924	11.2495	1.15618	0.4487	-1.15618
55	Without DR	21.7073	32.6365	10.9292	0.835929	0.560222	-0.835929
56	Without DR	21.2978	31.8672	10.5694	0.476071	0.718933	-0.476071
57	Without DR	21.458	32.3033	10.8453	0.751978	0.593789	-0.751978
58	Without DR	19.5662	31.549	11.9828	1.88952	0.269896	-1.88952
59	PDR	22.0947	32.0131	9.91836	-0.174926	1.12891	0.174926
60	NPDR	20.7562	32.147	11.3908	1.2975	0.406831	-1.2975
61	Without DR	20.986	31.8747	10.8886	0.79534	0.576207	-0.79534
62	Without DR	22.7634	32.8194	10.056	-0.0372522	1.02616	0.0372522
63	PDR	18.8104	31.5331	12.7227	2.62942	0.161609	-2.62942
64	Without DR	20.0104	30.5397	10.5293	0.436046	0.739158	-0.436046
65	Without DR	20.1094	29.9883	9.87889	-0.214397	1.16022	0.214397
66	Without DR	18.7355	29.2418	10.5063	0.413042	0.751038	-0.413042
67	Without DR	20.3365	31.6459	11.3094	1.21608	0.43045	-1.21608
68	NPDR	18.8916	30.4613	11.5697	1.47642	0.35938	-1.47642
69	PDR	18.6977	31.0777	12.38	2.2867	0.204943	-2.2867
70	NPDR	18.7178	28.9646	10.2468	0.15349	0.899073	-0.15349
71	Without DR	20.1917	32.9195	12.7278	2.63448	0.161043	-2.63448
72	Without DR	24.5127	33.5175	9.00488	-1.08841	2.1264	1.08841
73	NPDR	19.3089	32.6742	13.3653	3.27201	0.103521	-3.27201
74	Without DR	19.9649	33.3148	13.3499	3.25662	0.104631	-3.25662
75	Without DR	20.9095	32.4534	11.5439	1.4506	0.36587	-1.4506
76	Without DR	20.7709	31.7819	11.011	0.917712	0.529348	-0.917712
77	Without DR	19.3513	31.7619	12.4106	2.31734	0.200637	-2.31734
78	Without DR	19.9478	30.0125	10.0646	-0.0286586	1.02006	0.0286586
79	Without DR	21.4385	31.336	9.89748	-0.195812	1.14537	0.195812
80	Without DR	19.8062	31.2262	11.42	1.32669	0.398683	-1.32669
81	Without DR	18.0077	28.6731	10.6655	0.572169	0.672605	-0.572169
82	PDR	21.0908	31.5857	10.4948	0.401537	0.757051	-0.401537
83	Without DR	20.2303	31.9274	11.6971	1.60382	0.329006	-1.60382
84	NPDR	18.6592	30.2452	11.586	1.49271	0.355343	-1.49271
85	NPDR	20.5495	32.1047	11.5552	1.4619	0.363014	-1.4619
86	Without DR	19.1504	28.757	9.60665	-0.486638	1.40118	0.486638
87	NPDR	21.5734	32.1825	10.6091	0.515848	0.699382	-0.515848
88	Without DR	17.8085	29.871	12.0625	1.96921	0.255393	-1.96921
89	PDR	19.3002	31.6596	12.3594	2.26612	0.207889	-2.26612
90	Without DR	17.8854	28.8533	10.9678	0.874544	0.545426	-0.874544
91	NPDR	19.2848	32.8812	13.5964	3.50307	0.0882002	-3.50307
92	Without DR	18.3505	29.5442	11.1937	1.10037	0.466397	-1.10037
93	PDR	20.1969	32.2017	12.0048	1.91153	0.26581	-1.91153
94	Without DR	18.7837	29.344	10.5602	0.46696	0.723487	-0.46696
95	Without DR	19.5299	30.0434	10.5135	0.420259	0.747291	-0.420259
96	Without DR	22.5622	31.8261	9.2639	-0.82939	1.77693	0.82939
97	Without DR	21.4408	32.7496	11.3088	1.21554	0.430612	-1.21554
98	Without DR	19.9146	31.4618	11.5472	1.45393	0.365025	-1.45393
99	NPDR	20.5553	32.1083	11.553	1.45968	0.363573	-1.45968
100	Without DR	21.821	33.6506	11.8296	1.73635	0.300128	-1.73635
101	Without DR	21.6121	34.6137	13.0016	2.90827	0.133206	-2.90827
102	Without DR	19.1537	30.4558	11.3021	1.20883	0.432619	-1.20883
103	Without DR	22.4028	31.8859	9.48306	-0.610227	1.5265	0.610227
104	Without DR	21.9103	34.9548	13.0446	2.95129	0.129292	-2.95129
105	Without DR	21.3566	32.8904	11.5338	1.44047	0.368448	-1.44047
106	Without DR	21.6487	33.3342	11.6855	1.59221	0.331663	-1.59221
107	Without DR	20.3185	31.5307	11.2122	1.11895	0.46043	-1.11895
108	Without DR	20.3821	33.3631	12.981	2.88773	0.135116	-2.88773
109	Without DR	18.9604	29.403	10.4427	0.349367	0.784928	-0.349367
110	Without DR	19.6368	32.4503	12.8135	2.72021	0.151753	-2.72021
111	NPDR	19.9574	31.9384	11.981	1.88768	0.270241	-1.88768
112	PDR	19.6105	31.0465	11.436	1.3427	0.394281	-1.3427
113	Without DR	21.8898	32.7678	10.878	0.784699	0.580473	-0.784699
114	Without DR	20.5824	32.9066	12.3242	2.2309	0.213026	-2.2309
115	Without DR	19.7864	31.3261	11.5397	1.44641	0.366934	-1.44641
116	PDR	20.9392	32.2333	11.2941	1.20082	0.435028	-1.20082
117	Without DR	21.9846	35.4925	13.5078	3.41455	0.0937816	-3.41455
118	Without DR	21.8887	34.3208	12.432	2.33876	0.19768	-2.33876
119	PDR	20.2534	33.8936	13.6402	3.54691	0.0855606	-3.54691
120	PDR	19.0764	28.7569	9.68048	-0.412812	1.33128	0.412812
121	Without DR	23.0146	36.1896	13.175	3.08171	0.118118	-3.08171
122	Without DR	20.9354	35.4504	14.5151	4.42178	0.0466564	-4.42178
123	Without DR	19.3658	35.54	16.1742	6.08092	0.0147727	-6.08092
124	PDR	19.6561	30.5833	10.9271	0.833844	0.561032	-0.833844
125	PDR	25.5892	38.0509	12.4616	2.36834	0.193669	-2.36834
126	PDR	21.7177	35.0067	13.289	3.19575	0.10914	-3.19575
127	PDR	20.313	35.9982	15.6852	5.59187	0.0207339	-5.59187
128	PDR	24.1124	36.6098	12.4984	2.40511	0.188794	-2.40511
129	PDR	18.8596	29.8023	10.9426	0.849355	0.555033	-0.849355
130	Without DR	21.1057	31.978	10.8723	0.778998	0.582772	-0.778998
131	PDR	18.9073	33.3963	14.489	4.39566	0.0475088	-4.39566
132	Without DR	19.2901	26.7124	7.42224	-2.67105	6.36891	2.67105
133	PDR	21.694	31.5685	9.87447	-0.218815	1.16378	0.218815
134	PDR	20.5536	33.5813	13.0277	2.93446	0.13081	-2.93446
135	PDR	18.848	30.6341	11.7861	1.69277	0.309332	-1.69277
136	Without DR	21.9137	33.1613	11.2476	1.15429	0.449287	-1.15429
137	Without DR	17.5348	31.1879	13.6531	3.55985	0.0847969	-3.55985
138	Without DR	17.6254	33.0814	15.456	5.36268	0.0243037	-5.36268
139	Without DR	19.9303	31.1396	11.2093	1.11602	0.461363	-1.11602
140	NPDR	17.4187	31.8554	14.4368	4.34348	0.0492585	-4.34348
141	PDR	21.021	36.0292	15.0081	4.91486	0.0331497	-4.91486
142	PDR	19.9667	33.192	13.2253	3.13196	0.114074	-3.13196
143	PDR	18.9867	31.2861	12.2994	2.20614	0.216713	-2.20614
144	PDR	19.3122	29.9185	10.6063	0.512978	0.700774	-0.512978
145	PDR	19.5141	31.1917	11.6776	1.58434	0.333478	-1.58434
146	PDR	20.4234	30.7433	10.3199	0.226585	0.854656	-0.226585
147	PDR	18.3344	30.0134	11.679	1.58569	0.333166	-1.58569
148	PDR	21.543	32.9916	11.4486	1.35529	0.390855	-1.35529
149	Without DR	17.7106	30.2546	12.544	2.45075	0.182916	-2.45075
150	PDR	19.3227	31.6746	12.3519	2.25863	0.208971	-2.25863
151	PDR	19.9704	33.4141	13.4438	3.3505	0.0980391	-3.3505
152	PDR	21.7473	34.4898	12.7425	2.64917	0.159412	-2.64917
153	Without DR	22.4575	34.7249	12.2674	2.17406	0.221585	-2.17406
154	Without DR	19.5737	33.0394	13.4657	3.37244	0.0965593	-3.37244
155	PDR	19.5598	31.0113	11.4514	1.35813	0.390088	-1.35813
156	PDR	21.0686	32.6912	11.6226	1.52932	0.34644	-1.52932
157	PDR	19.9577	32.5719	12.6142	2.52093	0.174231	-2.52093
158	PDR	18.8333	31.2676	12.4343	2.34101	0.197373	-2.34101
159	Without DR	18.5624	30.1278	11.5654	1.47216	0.360442	-1.47216
160	NPDR	18.9483	30.5331	11.5849	1.49159	0.355621	-1.49159
161	NPDR	18.79	32.9555	14.1655	4.07222	0.0594481	-4.07222
162	NPDR	17.6303	31.197	13.5668	3.47349	0.0900275	-3.47349
163	PDR	18.8179	30.1497	11.3318	1.23852	0.423808	-1.23852
164	PDR	20.7345	32.9932	12.2587	2.16545	0.222913	-2.16545
165	PDR	20.0668	32.6429	12.5761	2.48284	0.178891	-2.48284
166	NPDR	19.5566	31.0201	11.4635	1.37019	0.386839	-1.37019
167	NPDR	21.0004	33.3626	12.3622	2.26891	0.207486	-2.26891
168	PDR	19.014	31.6712	12.6572	2.56393	0.169114	-2.56393
169	PDR	19.3859	31.4004	12.0146	1.92126	0.264023	-1.92126
170	Without DR	19.7068	32.7366	13.0297	2.93644	0.130631	-2.93644
171	Without DR	17.9417	31.0476	13.1058	3.01256	0.123917	-3.01256
172	NPDR	20.1611	34.1612	14.0001	3.9068	0.0666708	-3.9068
173	Without DR	20.5007	33.6504	13.1497	3.05641	0.120207	-3.05641
174	NPDR	19.9369	34.2408	14.3039	4.21064	0.0540098	-4.21064
175	PDR	22.7594	35.1091	12.3496	2.25633	0.209304	-2.25633
176	NPDR	21.5304	36.6455	15.1152	5.02186	0.03078	-5.02186
177	NPDR	18.9535	31.8105	12.857	2.76369	0.147247	-2.76369
178	NPDR	20.1486	33.2993	13.1507	3.05743	0.120122	-3.05743
179	NPDR	19.8886	32.725	12.8364	2.74311	0.149362	-2.74311
180	Without DR	19.2607	31.7413	12.4805	2.38726	0.191145	-2.38726
181	PDR	19.475	30.7846	11.3096	1.21629	0.430389	-1.21629
182	PDR	20.6888	32.0373	11.3486	1.25528	0.418913	-1.25528
183	PDR	20.8535	31.244	10.3905	0.297182	0.81384	-0.297182
184	PDR	19.0547	30.8597	11.805	1.71172	0.305297	-1.71172
185	PDR	20.0654	31.8009	11.7355	1.64216	0.320375	-1.64216
186	PDR	20.4876	32.0724	11.5848	1.49147	0.35565	-1.49147
187	Blood donor	19.9992	31.6925	11.6933	1.60003	0.32987	-1.60003
188	Blood donor	19.3145	30.6265	11.312	1.21871	0.429668	-1.21871
189	Blood donor	19.3009	31.228	11.9271	1.8338	0.280525	-1.8338
190	Blood donor	18.3915	30.3991	12.0077	1.9144	0.265283	-1.9144
191	Blood donor	18.9551	31.0203	12.0652	1.9719	0.254918	-1.9719
192	Blood donor	18.3783	28.4973	10.119	0.0256951	0.982347	-0.0256951
193	Blood donor	19.0689	30.8088	11.7399	1.64661	0.31939	-1.64661
194	Blood donor	19.1182	29.7371	10.6189	0.52565	0.694646	-0.52565
195	Blood donor	18.6588	29.6598	11.0011	0.907784	0.533003	-0.907784
196	Blood donor	18.829	30.1027	11.2738	1.18048	0.441205	-1.18048
197	Blood donor	19.5023	29.8336	10.3313	0.238032	0.847901	-0.238032
198	Blood donor	19.1566	31.4392	12.2826	2.18929	0.219259	-2.18929
199	Blood donor	18.9181	31.7215	12.8034	2.71008	0.152822	-2.71008
200	Blood donor	19.4957	31.9838	12.488	2.39475	0.190156	-2.39475
201	Blood donor	18.5293	30.596	12.0667	1.97342	0.254648	-1.97342
202	Blood donor	19.2662	31.8846	12.6183	2.52503	0.173736	-2.52503
203	Blood donor	19.1456	31.0067	11.8611	1.76783	0.293649	-1.76783
204	Blood donor	21.9762	33.8847	11.9085	1.81521	0.284162	-1.81521
205	Blood donor	22.0046	33.6027	11.5981	1.50477	0.352387	-1.50477
206	Blood donor	20.9534	34.0036	13.0502	2.95694	0.128787	-2.95694
				ΔΔCq mean (Column F mean)	2^-ΔΔCq mean (2^-Column E)	2^-ΔΔCq mean (Column G mean)	Log2 2^-ΔΔCq mean (Column H mean)
			Blood donor (n = 20)	1.64502	0.319742	0.371418	-1.64502
			Without DR (n = 91)	1.21161	0.431787	0.739818	-1.21161
			NPDR (n = 46)	1.56675	0.337568	0.706402	-1.56675
			PDR (n = 49)	1.95473	0.257968	0.356645	-1.95473

## Sheet: miR-200b-3p
Sample	Subject group	Mean cel-miR-39 Cq	Mean miR-200b Cq	ΔCq	ΔΔCq	2^-ΔΔCq	Log2 2^-ΔΔCq
1	NPDR	22.3776	34.6521	12.2745	-2.96685	7.81828	2.96685
2	NPDR	22.5365	35.8184	13.2819	-1.95946	3.88915	1.95946
3	Without DR	22.6419	36.3164	13.6746	-1.56679	2.96244	1.56679
4	NPDR	21.0472	34.3832	13.3359	-1.9054	3.74613	1.9054
5	Without DR	20.3699	35.1379	14.768	-0.473358	1.38834	0.473358
6	PDR	21.1185	36.7291	15.6106	0.369269	0.774175	-0.369269
7	Without DR	22.9876	36.7832	13.7956	-1.44578	2.72411	1.44578
8	NPDR	22.9867	37.5703	14.5836	-0.657755	1.57763	0.657755
9	Without DR	22.8586	35.5154	12.6568	-2.58457	5.99835	2.58457
10	Without DR	22.4444	34.9718	12.5274	-2.71392	6.561	2.71392
11	NPDR	19.6686	34.8388	15.1702	-0.0711702	1.05057	0.0711702
12	NPDR	21.2187	39.7085	18.4899	3.24851	0.105221	-3.24851
13	Without DR	20.565	34.0744	13.5094	-1.73193	3.32172	1.73193
14	Without DR	20.2897	34.711	14.4213	-0.820001	1.76541	0.820001
15	Without DR	20.4306	34.7923	14.3617	-0.87966	1.83994	0.87966
16	Without DR	21.0936	36.8562	15.7627	0.52132	0.696734	-0.52132
17	NPDR	19.7987	33.9123	14.1136	-1.12772	2.18513	1.12772
18	Without DR	21.4661	36.9461	15.48	0.238629	0.84755	-0.238629
19	Without DR	19.9129	35.799	15.8861	0.644797	0.639583	-0.644797
20	Without DR	20.9394	35.3797	14.4403	-0.801038	1.74235	0.801038
21	Without DR	22.5017	37.5396	15.0378	-0.203523	1.15151	0.203523
22	NPDR	18.9879	32.8605	13.8726	-1.36876	2.58249	1.36876
23	Without DR	20.6402	35.0167	14.3765	-0.864851	1.82115	0.864851
24	Without DR	20.332	36.332	16	0.758617	0.591063	-0.758617
25	Without DR	23.3492	39.0016	15.6524	0.411017	0.752093	-0.411017
26	Without DR	22.0467	37.0561	15.0093	-0.232002	1.17446	0.232002
27	Without DR	21.4781	37.1148	15.6367	0.395356	0.760302	-0.395356
28	NPDR	20.6087	34.5003	13.8916	-1.3497	2.54859	1.3497
29	NPDR	19.4358	35.4062	15.9704	0.729073	0.603291	-0.729073
30	NPDR	20.5755	36.0648	15.4893	0.247939	0.842099	-0.247939
31	NPDR	23.5166	37.0881	13.5715	-1.66983	3.18176	1.66983
32	Without DR	22.2596	36.7189	14.4593	-0.782052	1.71958	0.782052
33	NPDR	20.9198	39.3776	18.4578	3.21645	0.107585	-3.21645
34	Without DR	20.1554	35.3176	15.1623	-0.0790666	1.05633	0.0790666
35	Without DR	20.9745	37.859	16.8845	1.64315	0.320156	-1.64315
36	NPDR	20.1732	36.1026	15.9295	0.688114	0.620665	-0.688114
37	NPDR	19.5553	32.6349	13.0795	-2.16181	4.47475	2.16181
38	Without DR	17.957	32.1034	14.1464	-1.0949	2.13598	1.0949
39	PDR	19.838	37.6551	17.8171	2.5758	0.167728	-2.5758
40	NPDR	20.7638	36.0604	15.2966	0.0552546	0.962425	-0.0552546
41	Without DR	19.3897	35.1912	15.8015	0.560187	0.678214	-0.560187
42	NPDR	19.6073	35.7654	16.1582	0.916814	0.529677	-0.916814
43	NPDR	21.8826	39.6591	17.7765	2.53515	0.172521	-2.53515
44	NPDR	21.1864	37.1247	15.9384	0.697016	0.616847	-0.697016
45	Without DR	20.733	Undetectable	X	X	X	X
46	Without DR	21.6394	Undetectable	X	X	X	X
47	NPDR	20.6118	37.3242	16.7124	1.47103	0.360724	-1.47103
48	NPDR	20.8262	35.9973	15.1711	-0.0702241	1.04988	0.0702241
49	NPDR	19.1764	36.277	17.1006	1.85928	0.275613	-1.85928
50	Without DR	21.4332	35.6527	14.2195	-1.02184	2.03051	1.02184
51	Without DR	21.6722	38.0849	16.4127	1.17138	0.443995	-1.17138
52	NPDR	19.8339	37.4679	17.6341	2.39274	0.19042	-2.39274
53	NPDR	20.677	37.1429	16.4659	1.2246	0.427917	-1.2246
54	Without DR	19.5917	35.9827	16.3911	1.14972	0.450712	-1.14972
55	Without DR	22.0098	38.3582	16.3484	1.10706	0.464241	-1.10706
56	Without DR	21.5504	39.3955	17.8451	2.60372	0.164514	-2.60372
57	Without DR	21.5367	36.9287	15.392	0.15062	0.900863	-0.15062
58	Without DR	19.3297	34.9365	15.6068	0.365483	0.776209	-0.365483
59	PDR	22.1604	35.9839	13.8234	-1.41793	2.67201	1.41793
60	NPDR	20.4493	36.378	15.9287	0.6874	0.620972	-0.6874
61	Without DR	21.454	36.368	14.914	-0.327302	1.25467	0.327302
62	Without DR	23.1813	39.0795	15.8983	0.656939	0.634222	-0.656939
63	PDR	18.8328	36.3214	17.4887	2.24731	0.210616	-2.24731
64	Without DR	20.034	35.7921	15.758	0.516711	0.698964	-0.516711
65	Without DR	20.1779	34.737	14.5591	-0.68222	1.60461	0.68222
66	Without DR	18.7651	33.3042	14.5391	-0.702195	1.62698	0.702195
67	Without DR	20.2626	36.5962	16.3336	1.09226	0.469026	-1.09226
68	NPDR	18.6988	35.7215	17.0227	1.78137	0.290906	-1.78137
69	PDR	18.9477	35.099	16.1512	0.909908	0.532219	-0.909908
70	NPDR	18.4009	33.7807	15.3798	0.138429	0.908508	-0.138429
71	Without DR	20.0469	36.5244	16.4775	1.23613	0.424509	-1.23613
72	Without DR	24.549	37.5719	13.0229	-2.21845	4.65393	2.21845
73	NPDR	19.4643	34.9371	15.4727	0.231402	0.851807	-0.231402
74	Without DR	20.4827	36.3227	15.84	0.598669	0.660363	-0.598669
75	Without DR	20.8889	36.7044	15.8155	0.574122	0.671695	-0.574122
76	Without DR	20.8199	35.2969	14.477	-0.764365	1.69862	0.764365
77	Without DR	19.3542	33.2593	13.9051	-1.33624	2.52492	1.33624
78	Without DR	19.9741	34.6139	14.6398	-0.601508	1.5173	0.601508
79	Without DR	21.3453	37.4262	16.0808	0.8395	0.558837	-0.8395
80	Without DR	19.868	36.0086	16.1407	0.899322	0.536139	-0.899322
81	Without DR	18.1021	33.4924	15.3904	0.14902	0.901863	-0.14902
82	PDR	19.6747	36.8965	17.2218	1.98044	0.253412	-1.98044
83	Without DR	19.9975	36.2461	16.2486	1.00724	0.497497	-1.00724
84	NPDR	18.6048	35.1709	16.5661	1.32477	0.399213	-1.32477
85	NPDR	20.5531	36.7773	16.2242	0.982877	0.50597	-0.982877
86	Without DR	19.3097	34.1417	14.832	-0.40931	1.32805	0.40931
87	NPDR	21.6076	37.7943	16.1867	0.945339	0.519308	-0.945339
88	Without DR	18.0214	36.9448	18.9234	3.6821	0.077907	-3.6821
89	PDR	19.3002	36.6213	17.3211	2.07976	0.236555	-2.07976
90	Without DR	17.8634	35.0161	17.1527	1.91135	0.265844	-1.91135
91	NPDR	19.366	35.9583	16.5923	1.35099	0.392023	-1.35099
92	Without DR	18.506	35.6042	17.0983	1.85692	0.276065	-1.85692
93	PDR	19.8307	40.1371	20.3064	5.06505	0.0298722	-5.06505
94	Without DR	18.3495	34.5648	16.2153	0.973951	0.50911	-0.973951
95	Without DR	19.3198	34.8143	15.4945	0.253186	0.839042	-0.253186
96	Without DR	21.901	37.2605	15.3595	0.118197	0.921338	-0.118197
97	Without DR	21.97	36.5643	14.5943	-0.647024	1.56593	0.647024
98	Without DR	20.0215	35.9557	15.9341	0.692809	0.618648	-0.692809
99	NPDR	20.7551	36.8191	16.064	0.822647	0.565404	-0.822647
100	Without DR	21.4133	36.469	15.0557	-0.185657	1.13733	0.185657
101	Without DR	20.8786	37.8759	16.9973	1.75599	0.29607	-1.75599
102	Without DR	19.1537	31.9932	12.8395	-2.40179	5.2846	2.40179
103	Without DR	21.8149	36.3841	14.5692	-0.67214	1.59344	0.67214
104	Without DR	22.0462	38.0801	16.0339	0.792576	0.577313	-0.792576
105	Without DR	21.4031	36.4985	15.0954	-0.145979	1.10648	0.145979
106	Without DR	21.7614	35.6839	13.9225	-1.31888	2.49472	1.31888
107	Without DR	20.1802	34.9661	14.7859	-0.45547	1.37123	0.45547
108	Without DR	20.3821	36.2525	15.8704	0.62908	0.646588	-0.62908
109	Without DR	18.9604	34.0952	15.1348	-0.10649	1.07661	0.10649
110	Without DR	19.8265	36.9042	17.0776	1.83631	0.280038	-1.83631
111	NPDR	19.9574	36.8446	16.8872	1.64587	0.319554	-1.64587
112	PDR	19.6105	35.231	15.6206	0.379241	0.768842	-0.379241
113	Without DR	21.8898	37.9386	16.0488	0.807438	0.571396	-0.807438
114	Without DR	20.5795	36.3372	15.7577	0.516335	0.699146	-0.516335
115	Without DR	19.8823	35.8687	15.9864	0.745085	0.596633	-0.745085
116	PDR	20.9184	36.2836	15.3651	0.123776	0.917782	-0.123776
117	Without DR	21.9525	40.3933	18.4408	3.19946	0.108859	-3.19946
118	Without DR	21.8887	Undetectable	X	X	X	X
119	PDR	20.2534	38.3438	18.0904	2.84905	0.138788	-2.84905
120	PDR	19	31.8085	12.8086	-2.43277	5.39929	2.43277
121	Without DR	23.0146	41.6366	18.6219	3.38058	0.0960159	-3.38058
122	Without DR	20.9354	40.9659	20.0306	4.78923	0.0361658	-4.78923
123	Without DR	19.3658	Undetectable	X	X	X	X
124	PDR	19.5782	34.0177	14.4395	-0.801814	1.74329	0.801814
125	PDR	25.3896	Undetectable	X	X	X	X
126	PDR	21.7093	36.2061	14.4968	-0.744504	1.6754	0.744504
127	PDR	20.313	37.6507	17.3376	2.09629	0.233859	-2.09629
128	PDR	24.2686	Undetectable	X	X	X	X
129	PDR	18.7051	33.8653	15.1602	-0.0811227	1.05784	0.0811227
130	Without DR	21.1057	35.6449	14.5392	-0.702113	1.62689	0.702113
131	PDR	18.9073	37.6908	18.7835	3.54213	0.0858442	-3.54213
132	Without DR	19.2901	30.8066	11.5165	-3.72485	13.2219	3.72485
133	PDR	21.7429	36.8373	15.0944	-0.146965	1.10724	0.146965
134	PDR	20.6104	39.3248	18.7145	3.47313	0.0900497	-3.47313
135	PDR	18.848	33.96	15.112	-0.129346	1.0938	0.129346
136	Without DR	21.9137	37.5585	15.6448	0.403485	0.75603	-0.403485
137	Without DR	17.5348	34.1175	16.5828	1.34142	0.394631	-1.34142
138	Without DR	17.6254	40.4374	22.8119	7.57061	0.00526041	-7.57061
139	Without DR	19.9303	36.4387	16.5084	1.26704	0.415511	-1.26704
140	NPDR	17.4187	34.2971	16.8784	1.63708	0.321507	-1.63708
141	PDR	20.2174	39.5299	19.3125	4.07114	0.0594928	-4.07114
142	PDR	19.9667	36.6019	16.6352	1.39386	0.380546	-1.39386
143	PDR	18.9867	34.9578	15.9711	0.729728	0.603017	-0.729728
144	PDR	19.4617	33.8582	14.3964	-0.844923	1.79617	0.844923
145	PDR	19.6969	35.8858	16.1889	0.947551	0.518512	-0.947551
146	PDR	20.703	35.9928	15.2898	0.048495	0.966945	-0.048495
147	PDR	18.4228	34.3657	15.9429	0.701609	0.614886	-0.701609
148	PDR	21.543	38.2419	16.6989	1.45757	0.364107	-1.45757
149	Without DR	17.7106	34.2115	16.5009	1.25956	0.417673	-1.25956
150	PDR	19.3227	35.2864	15.9637	0.722391	0.606092	-0.722391
151	PDR	19.9704	37.022	17.0517	1.81035	0.285121	-1.81035
152	PDR	21.7473	38.4743	16.727	1.48565	0.357087	-1.48565
153	Without DR	22.4575	37.254	14.7965	-0.444879	1.3612	0.444879
154	Without DR	19.5737	35.5459	15.9722	0.730855	0.602547	-0.730855
155	PDR	19.5598	34.9811	15.4212	0.179888	0.882771	-0.179888
156	PDR	21.0686	40.0734	19.0048	3.76348	0.0736343	-3.76348
157	PDR	19.9577	37.1364	17.1787	1.93733	0.261099	-1.93733
158	PDR	18.8333	37.1706	18.3374	3.09604	0.11695	-3.09604
159	Without DR	18.5624	35.788	17.2256	1.9843	0.252735	-1.9843
160	NPDR	18.9483	33.9172	14.9689	-0.272413	1.20783	0.272413
161	NPDR	18.79	39.521	20.731	5.48965	0.0222561	-5.48965
162	NPDR	17.6303	32.9178	15.2875	0.0461747	0.968501	-0.0461747
163	PDR	18.8179	33.8103	14.9925	-0.248887	1.18829	0.248887
164	PDR	20.7345	36.9246	16.1902	0.948833	0.518051	-0.948833
165	PDR	20.0668	35.6043	15.5375	0.296193	0.814399	-0.296193
166	NPDR	19.5566	35.3893	15.8328	0.591424	0.663688	-0.591424
167	NPDR	21.0004	36.6946	15.6942	0.452824	0.730611	-0.452824
168	PDR	19.014	35.8065	16.7925	1.55117	0.341233	-1.55117
169	PDR	19.3859	36.2352	16.8493	1.60795	0.328064	-1.60795
170	Without DR	19.7068	35.3832	15.6763	0.435003	0.739692	-0.435003
171	Without DR	17.9417	35.0917	17.15	1.90861	0.266349	-1.90861
172	NPDR	20.1611	37.2528	17.0917	1.85031	0.277333	-1.85031
173	Without DR	20.5007	39.9462	19.4454	4.20411	0.0542546	-4.20411
174	NPDR	19.9369	39.1132	19.1764	3.93503	0.065379	-3.93503
175	PDR	22.7594	39.2533	16.4938	1.25251	0.419717	-1.25251
176	NPDR	21.5304	Undetectable	X	X	X	X
177	NPDR	18.9535	35.9042	16.9506	1.70928	0.305812	-1.70928
178	NPDR	20.1486	35.8899	15.7413	0.499983	0.707115	-0.499983
179	NPDR	19.8886	35.2552	15.3666	0.125258	0.91684	-0.125258
180	Without DR	19.2607	36.6413	17.3805	2.13917	0.22701	-2.13917
181	PDR	19.475	34.6273	15.1523	-0.0889944	1.06363	0.0889944
182	PDR	20.6888	37.0392	16.3504	1.10903	0.463606	-1.10903
183	PDR	20.8535	36.4665	15.613	0.371643	0.772902	-0.371643
184	PDR	19.0547	33.8093	14.7546	-0.486721	1.40126	0.486721
185	PDR	20.0654	34.0589	13.9935	-1.24782	2.37483	1.24782
186	PDR	20.4876	34.7592	14.2716	-0.969728	1.95847	0.969728
187	Blood donor	19.9992	35.6702	15.671	0.429707	0.742412	-0.429707
188	Blood donor	19.3145	34.1664	14.8518	-0.389495	1.30994	0.389495
189	Blood donor	19.3009	33.8054	14.5045	-0.736825	1.6665	0.736825
190	Blood donor	18.3915	32.8286	14.4371	-0.804214	1.74619	0.804214
191	Blood donor	18.9551	32.5219	13.5667	-1.6746	3.1923	1.6746
192	Blood donor	18.3783	32.2678	13.8895	-1.3518	2.5523	1.3518
193	Blood donor	19.0689	34.6024	15.5336	0.292222	0.816643	-0.292222
194	Blood donor	19.1182	34.0076	14.8894	-0.351902	1.27624	0.351902
195	Blood donor	18.6588	33.2505	14.5918	-0.649573	1.5687	0.649573
196	Blood donor	18.829	33.627	14.7981	-0.443272	1.35968	0.443272
197	Blood donor	19.5023	33.7745	14.2722	-0.969133	1.95766	0.969133
198	Blood donor	19.1566	33.6791	14.5225	-0.718885	1.64591	0.718885
199	Blood donor	18.9181	34.15	15.2318	-0.00949988	1.00661	0.00949988
200	Blood donor	19.4957	34.7804	15.2847	0.0433146	0.970423	-0.0433146
201	Blood donor	18.5293	32.9592	14.43	-0.811385	1.7549	0.811385
202	Blood donor	19.2662	33.5724	14.3062	-0.935131	1.91206	0.935131
203	Blood donor	19.1456	33.5295	14.3839	-0.857475	1.81186	0.857475
204	Blood donor	21.9762	35.9377	13.9615	-1.27982	2.42809	1.27982
205	Blood donor	22.0046	37.6852	15.6806	0.439232	0.737527	-0.439232
206	Blood donor	20.9534	35.8349	14.8815	-0.359828	1.28327	0.359828
				ΔΔCq mean (Column F mean)	2^-ΔΔCq mean (2^-Column E)	2^-ΔΔCq mean (Column G mean)	Log2 2^-ΔΔCq mean (Column H mean)
			Blood donor (n = 20)	-0.556918	1.47112	1.58696	0.556918
			Without DR (n = 87)	0.406133	0.754643	1.30494	-0.406133
			NPDR (n = 45)	0.665533	0.630456	1.144	-0.665533
			PDR (n = 47)	1.01132	0.496092	0.823819	-1.01132
